# Supplementary material for: Chaihu-Guizhi-Ganjiang Decoction is more efficacious in treating irritable bowel syndrome than Dicetel according to metabolomics analysis
Source: Chin Med. 2022 Dec 14;17:139. doi: 10.1186/s13020-022-00695-4 (PMC9749322; doi:10.1186/s13020-022-00695-4)
Supplement: Supplementary file 1 — Additional file 1: Table S1. Symptom index score. The table contained patient’s symptom index score under CGGD and Dicetel. The figure for TCM criteria comprises: pain or swelling of the chest; abdominal distension or pain; fecal abnormalities; dry throat with a bitter taste; indigestion and anorexia; fatigue; tongue quality. The figure for Rome IV criteria comprises: abdominal pain, abdominal pain days, degree of abdominal pain discomfort, satisfaction of stool condition, inconvenience of intestinal symptoms on life. [file 13020_2022_695_MOESM1_ESM.xlsx]

## Sheet: Sheet1
Symptom (Rome Ⅳ)	Degree	Grade	D0	D30	D37	D67
Abdominal pain	None	0-1
	The pain could be sensed, but can be well-tolerated	1-2
	The pain was moderate and interfere with normal activity	2-3
	The pain was obvious, affecting the normal work	3-4
	The pain was obvious and unbearable, seriously affecting the normal work	4-5
Abdominal pain days	None	0-1
	Less than 1 time / week	1-2
	Less than 4 time / week	2-3
	The pain was available almost daily, but the daily seizure intervals are long	3-4
	The pain presented daily, and the symptom onset intervals are short	4-5
Degree of abdominal pain discomfort	None	0-1
	It could be sensed, but they are well-tolerated	1-2
	It was moderate and interfere with normal activity	2-3
	It was obvious, affecting the normal work	3-4
	It was obvious and unbearable, seriously affecting the normal work	4-5
Satisfaction of stool condition	Satisfied	0-1
	Still satisfied	1-2
	Not satisfied, but could be tolerated	2-3
	It affected the normal life	3-4
	It seriously affected the normal life	4-5
Inconvenience of intestinal symptoms on life	None	0-1
	It sometimes affected the normal life	1-2
	It often affected the normal life	2-3
	It affected the normal life seriously	3-4
	The patients could not carry out the normal work and life absolutely	4-5
Symptom (TCM theory)	Degree	Grade	D0	D30	D37	D67
Pain or swelling of the chest	None	0
	Occasionally chest discomfort can be relieved within 1h	2
	Every day, when the chest discomfort, lasting for 1-3h to relieve	4
	Symptom was more obviously and pain was unbearable and lasting> 3h. It could relieve after taking the CGGD	6
Abdominal distention or pain	None	0
	Occasionally abdominal distension, or abdominal distension or pain after eating, within 0.5h reduced or disappeared, did not affect appetite	2
	The symptoms intensified, 0.5-1h to relieve, slightly affected the appetite and food intake	4
	Continuous abdominal ruffian distension or pain, still did not improve within 2h, obviously affected appetite and food intake	6
Fecal abnormalities	None	0
	The stool was partial and rotten, and it still had the shape	2
	The stool was mushy and had no fixed shape	4
	Symptom intensified	6
Dry throat with a bitter taste	None	0
	Occasionally patient feel dry pharynx or bitter mouth, did not affect the diet	2
	Often patient feel dry throat, bitter mouth, eating or drinking water could be relieved	4
	Continuous patient feel dry pharynx, bitter mouth, eating or drinking water could not relieve	6
Indigestion and anorexia	None	0
	The daily food intake was boring, but basically kept the original amount of food	2
	No appetite, food volume reduced by than before about 1 / 3	4
	Awe to eat, food volume reduced by more than 1 / 2	6
Fatigue	None	0
	It could adhere to daily light physical activities	2
	It could only barely support daily light physical activities	4
	It could not adhere to the daily life of light physical activities	6
Tongue quality	None	0
	The tongue quality was partial light, slightly fat body	2
	The tongue was pale white with tooth marks	4
	The tongue was pale purple and fat, or with obvious tooth marks	6
