# Supplementary material for: Chaihu-Guizhi-Ganjiang Decoction is more efficacious in treating irritable bowel syndrome than Dicetel according to metabolomics analysis
Source: Chin Med. 2022 Dec 14;17:139. doi: 10.1186/s13020-022-00695-4 (PMC9749322; doi:10.1186/s13020-022-00695-4)
Supplement: Supplementary file 2 — Additional file 2. MS/MS spectral information of significant metabolites. The table included details for the identification results including MS/MS spectral information (MS1 isotopic spectrum and MS/MS spectrum in column K and L separately). [file 13020_2022_695_MOESM2_ESM.xlsx]

## Sheet: Sheet1
id	source	Alignment.ID	Average.Rt.min.	Average.Mz	Adduct.type	Post.curation.result	Fill..	S.N.average	Spectrum.reference.file.name	MS1.isotopic.spectrum	MS.MS.spectrum	Metabolite.name
Plasma_pos_1338	pos	1338	9.773	250.024	[M+H]+	ion correlated with 1024; ion correlated with 1192; ion correlated with 501; found in higher mz's MsMs_2215; found in higher mz's MsMs_2597; found in higher mz's MsMs_4639; found in higher mz's MsMs_1808; found in higher mz's MsMs_2538; found in higher mz's MsMs_1496; found in higher mz's MsMs_1718; found in higher mz's MsMs_4310; found in higher mz's MsMs_2572; found in higher mz's MsMs_1370; fo…	0.574	13.89	4	250.02406:15647 251.02741:0 252.03077:3269	20.08637:297 20.16192:104 20.18771:137 20.21451:529 20.31142:775 20.38964:342 20.43203:305 20.50823:225 20.53465:232 20.77967:239 20.86291:246 20.90807:634 20.9507:976 21.00987:453 21.06349:347 21.14498:291 21.19221:189 21.21506:390 21.28028:194 21.40229:303 21.49804:743 21.57272:242 21.7045:392 21.76914:703 21.93:293 21.98887:414 22.02309:613 22.0513:118 22.08391:514 22.12793:393 22.15862:235 22…	Alendronic acid
Plasma_pos_1321	pos	1321	2.945	248.113	[M+H]+	NA	0.833	38.7	1	248.11092:15057 249.11427:4072 250.11763:0	30.0319:221 37.56851:94 41.0256:545 41.03934:545 44.04903:261 45.03346:10028 45.08814:1295 51.01621:820 51.98407:387 52.97114:10 53.98026:306 54.94708:585 55.05279:253 57.00391:2197 57.06394:369 58.00211:2813 58.06126:975 59.97311:928 60.04419:1178 62.92118:327 63.0468:233 63.07011:1666 63.09091:1139 63.12789:20 65.9633:417 67.28722:105 67.93507:1222 67.99518:883 69.06114:1324 70.06076:6771 70.11…	Malonylcarnitine
Plasma_pos_1548	pos	1548	2.736	266.113	[M+H]+	NA	0.417	6.13	1	266.11343:2963 267.11678:0 268.12014:618	39.97197:19 40.96961:997 40.98624:997 42.03343:1408 42.08693:520 44.05062:471 44.99078:2546 50.98767:187 51.93927:3942 51.98372:320 52.94916:1068 53.93871:2486 54.98524:422 55.01391:1099 55.05028:3049 55.93424:35888 55.99636:2837 56.04949:5859 56.48568:246 57.00426:6178 57.94039:6281 57.98216:777 59.93414:1311 60.98632:6653 61.0512:439 61.98734:582 63.04642:1203 63.93011:551 65.96504:276 66.99503…	Agaritinal
Plasma_pos_171	pos	171	3.104	122.096	[M+H]+	NA	0.731	4.88	1	122.09538:126167 123.09873:28297 124.10209:2258	30.03231:240 40.96924:167 40.98621:167 42.99966:580 43.01466:312 44.02972:54 44.04824:54 45.03172:825 46.06237:151 46.48566:38 46.98663:1292 48.69742:24 50.98871:47 51.9844:1061 52.96954:0 53.96185:0 55.05471:263 56.04875:1473 56.1118:0 56.12799:0 56.17936:0 56.20948:0 57.09701:0 57.23306:0 57.48461:218 58.02581:0 58.95076:28 59.97948:809 61.0516:258 61.37803:184 63.06812:529 63.08998:210 63.1128…	Phenylethylamine
Plasma_pos_2136	pos	2136	2.663	304.175	[M+H]+	NA	0.648	20.39	2	304.17581:5410 305.17916:1176 306.18252:501	40.96593:113 41.02647:1227 44.99186:1535 46.98524:771 48.98025:11 51.93897:112 51.9845:274 53.93913:1771 54.98534:510 55.93457:18855 55.99655:585 56.04926:7633 56.6038:76 57.30758:140 57.94164:4090 58.06601:309 59.97967:2168 60.00684:607 60.04388:1207 61.94776:3492 61.98538:252 62.98262:2692 63.04813:332 63.16862:427 63.98676:393 65.9955:195 67.93493:4266 67.99599:242 70.14819:8 70.49375:208 70.9…	Pimelylcarnitine
Plasma_pos_3760	pos	3760	17.715	449.217	[M+H]+	NA	0.657	10.08	1	449.22659:2382 450.22994:0 451.2333:0	21.4292:188 24.04622:139 25.57188:13 26.93685:234 34.93264:250 35.05811:0 38.84428:17 41.1155:216 41.12901:254 42.03015:969 45.02987:596 45.1325:0 46.06054:20999 46.17747:0 49.72003:214 49.98417:505 50.02069:262 50.04161:151 50.24036:144 51.01645:464 51.9389:54 52.01537:679 52.07224:197 53.94085:535 55.11287:337 55.9669:0 57.02772:2008 57.16697:9 58.05647:1201 58.11775:0 58.19165:0 58.94155:679 5…	17-beta-Estradiol glucuronide
Plasma_pos_1698	pos	1698	18.236	277.086	[M+H]+	found in higher mz's MsMs_1782; found in higher mz's MsMs_2562; found in higher mz's MsMs_2150; found in higher mz's MsMs_5546; found in higher mz's MsMs_2586; found in higher mz's MsMs_4106; found in higher mz's MsMs_2524; found in higher mz's MsMs_5189; found in higher mz's MsMs_4926; found in higher mz's MsMs_4469; found in higher mz's MsMs_4338; found in higher mz's MsMs_5433; found in higher…	0.769	8.37	2	277.08456:3627 278.08791:1638 279.09127:0	20.61155:47 20.78515:68 21.05306:240 21.51241:272 22.98974:107 24.00077:212 25.92722:204 26.38874:265 28.39351:175 28.49893:117 29.66447:218 29.7129:266 32.04713:49 35.97256:267 37.11409:38 40.79522:14 41.03544:22412 42.05154:0 43.04905:19255 43.0735:0 44.84291:247 51.03142:4473 52.94351:483 54.01086:161 54.39699:198 54.92772:116 54.97233:522 55.05056:70878 55.08951:0 55.11073:5125 57.06663:17743…	Biotin sulfone
Plasma_pos_2138	pos	2138	5.768	304.211	[M+H]+	found in higher mz's MsMs_2329	0.722	32.23	1	304.21136:7676 305.21471:3326 306.21807:651	30.01786:107 31.02742:24 42.03392:60 43.0203:1420 44.04442:481 44.99148:2754 46.06142:1 50.02758:105 51.94018:887 52.00887:178 52.94905:427 53.93896:423 54.94433:645 55.9348:657 56.99942:1678 58.95731:679 60.04618:335 60.95389:269 61.98545:117 63.08089:100 65.96447:286 66.06448:1875 67.11182:68 69.08213:90 70.09251:35 70.17851:93 71.05944:408 72.23183:4 72.93636:1178 73.94296:37 74.02206:13 74.94…	3-hydroxyoctanoyl carnitine
Plasma_pos_2407	pos	2407	19.815	324.326	[M+H]+	NA	0.556	25.53	1	324.31964:5907 325.32299:2440 326.32635:0	26.74467:31 27.8296:4 31.91271:17 38.95971:824 46.06172:13118 46.12051:1431 49.26248:197 51.01566:354 51.9804:437 55.9334:858 60.93419:396 64.92598:1411 68.14233:205 69.98994:326 70.93785:101 70.98721:229 72.09445:362 72.98553:444 73.93205:624 77.10188:76 78.94402:110 79.05029:254 81.02251:463 81.06462:1318 82.10023:75 82.93366:271 83.93297:134 85.37275:121 85.52391:216 86.04398:951 88.07093:401 …	N-(14-Methylhexadecanoyl)pyrrolidine
Plasma_pos_275	pos	275	8.577	135.116	[M+H]+	similar chromatogram in higher mz_412; similar chromatogram in higher mz_3593; found in higher mz's MsMs_3593	0.741	7.94	1	135.11575:15895 136.1191:20563 137.12246:6954	28.26226:148 28.64204:185 42.98518:189 43.03754:8113 43.79098:202 44.04845:145 44.99133:562 45.03369:1643 46.1085:102 52.94411:1151 53.01881:1846 53.93963:431 54.95189:804 55.99584:20 56.04871:1504 56.94244:1842 57.03304:1182 57.99677:1522 58.06879:196 58.94875:1597 59.06507:2944 60.04699:105 63.07131:449 64.97536:101 65.05013:2064 65.95287:1026 66.05827:1907 67.06251:4640 67.1096:415 69.06188:30…	p-Cymene
Plasma_pos_5961	pos	5961	16.331	662.251	[M+K]+	adduct linked to 2235_[M+H]2+	0.833	34.51	1	662.25446:7604 663.25781:5258 664.26117:3341	45.02943:55530 57.06553:237285 62.97358:6357 69.06406:28914 70.05747:1359 70.9867:140 71.07958:213084 80.96671:33548 81.06576:47534 83.07957:40246 85.09372:94831 86.0911:2951960 86.16849:231364 86.93842:662 87.09455:165109 88.10426:3857 90.9732:300 91.00759:518 95.07993:74704 96.07351:6167 96.95583:2801 97.09351:35848 98.09081:2274 100.10696:50 101.03477:1291 101.05804:81 101.9581:3942 102.08535:…	Leukotriene C5
Plasma_pos_770	pos	770	0.742	197.101	[M+Na]+	adduct linked to 874_[M+CH3OH+H]+	0.787	15.81	2	197.10126:8918 198.10461:0 199.10797:849	20.00653:209 20.02003:312 20.03567:481 20.07597:200 20.09281:300 20.11442:194 20.13359:354 20.16067:450 20.17316:288 20.20068:29 20.24274:315 20.25414:321 20.27928:122 20.29234:467 20.31155:327 20.33296:383 20.35714:262 20.37988:351 20.43008:171 20.49151:126 20.52423:256 20.5931:227 20.62661:331 20.66556:276 20.68696:432 20.74239:553 20.77779:512 20.80483:261 20.84239:300 20.85891:206 20.8784:155…	L-Arginine
Plasma_pos_1098	pos	1098	8.029	229.143	[M+H]+	similar chromatogram in higher mz_1891; similar chromatogram in higher mz_1893; similar chromatogram in higher mz_1260; similar chromatogram in higher mz_4549	0.806	18.18	1	229.14354:5103 230.14689:1371 231.15025:1085	40.96903:793 40.98542:719 41.0415:3859 41.08773:284 43.05472:7847 43.9825:325 46.06403:360 46.98503:414 48.98252:144 49.98703:486 50.06572:157 51.0893:242 52.9445:140 53.93898:952 54.94708:214 55.05448:5528 55.09218:491 55.1069:835 56.94184:2444 57.00142:1431 57.03737:20100 57.0686:13446 57.12867:2496 57.28709:253 58.94726:1827 59.05549:2950 60.34909:155 60.48686:145 61.9232:285 63.19204:100 63.9…	Traumatic acid
Plasma_pos_593	pos	593	6.386	176.07	[M+H]+	NA	0.833	51.46	1	176.06979:24379 177.07314:0 178.0765:5137	21.41199:262 40.98165:490 42.03475:1181 45.15944:37 46.06565:459 47.01012:282 51.93857:1412 53.01919:667 53.04073:375 55.05492:193 55.93391:1961 57.00397:1182 57.93468:4060 58.94221:1160 59.937:560 60.0457:362 66.07151:211 66.99644:55 67.93456:315 67.99723:269 68.04218:1185 68.94385:85 71.08295:258 72.01883:1220 72.07753:936 72.98523:227 73.94447:519 77.03829:30596 77.10931:2059 78.04226:2179 78.…	5-Hydroxyindoleacetaldehyde
Plasma_pos_32	pos	32	0.798	103.039	[M+H]+	similar chromatogram in higher mz_353; similar chromatogram in higher mz_2285; similar chromatogram in higher mz_3491; similar chromatogram in higher mz_5798; similar chromatogram in higher mz_6101; similar chromatogram in higher mz_3331; similar chromatogram in higher mz_3622; similar chromatogram in higher mz_4485; found in higher mz's MsMs_1574; similar chromatogram in higher mz_356	0.833	42	1	103.03954:37472 104.04289:0 105.04625:744	20.01046:285 20.03972:312 20.22582:751 20.36056:271 20.62184:153 20.6489:209 20.95065:146 20.97494:169 21.01349:54 21.1674:48 21.65396:244 21.78319:114 21.81407:59 22.18836:95 22.3133:102 22.3497:114 22.48779:93 22.89947:138 23.58749:12 23.65853:95 23.87542:188 24.00634:219 24.05872:126 24.25068:78 24.31956:28 24.49963:181 25.16295:200 25.35896:200 25.52636:352 26.19472:265 26.24544:221 26.48466:…	Succinic acid semialdehyde
Plasma_pos_479	pos	479	0.796	162.112	[M+H]+	adduct linked to 2393_[2M+H]+; found in higher mz's MsMs_1103	0.861	3091.42	1	162.11221:1932744 163.11556:328135 164.11892:35777	20.01046:44 20.03972:201 20.0826:60 20.22582:729 20.36056:121 20.62184:471 20.6489:247 20.8401:254 20.97494:55 21.01349:570 21.05635:2 21.1674:517 21.78319:159 21.81407:459 22.18836:351 22.21449:82 22.3133:99 22.3497:355 22.48779:239 22.89947:254 23.01064:371 23.71093:253 23.87542:335 24.05872:331 24.31956:114 25.16295:150 25.21908:299 25.35896:741 25.52636:707 25.93048:131 26.19472:910 26.24544:…	L-Carnitine
Plasma_pos_1103	pos	1103	0.843	230.096	[M+H]+	adduct linked to 1574_[M+K]+; adduct linked to 1362_[M+Na]+; adduct linked to 1481_[M+CH3OH+H]+	0.63	20.47	1	230.09587:8387 231.09922:3282 232.10258:1170	20.09164:234 20.16339:219 20.42954:461 20.50015:268 20.78516:327 21.11551:308 21.19751:262 21.27204:237 22.68379:242 22.89144:328 23.22298:305 23.53018:282 23.58813:455 23.79577:203 23.97073:260 24.0664:297 25.6958:303 25.83074:209 26.24211:253 26.35321:202 26.45665:205 26.609:229 26.69098:202 26.85012:289 26.9229:219 27.65476:339 27.68769:254 27.91313:270 28.08522:298 28.15719:213 28.59377:291 2…	Ergothioneine
Plasma_pos_2688	pos	2688	0.829	347.218	[2M+H]+	adduct linked to 577_[M+H]+	0.38	10.29	2	347.21939:1863 348.22274:2451 349.2261:1268	21.88385:240 22.5021:15 22.80276:304 22.97287:258 24.13869:86 24.47898:74 25.44054:53 28.00045:5237 28.01698:5147 29.02178:11012 29.08184:968 29.39867:77 29.66824:68 30.11173:1253 31.0855:80 35.46013:27 38.96408:23 39.41385:109 39.61167:61 41.03784:37197 42.03442:339523 43.01875:197773 43.55938:75 43.65972:208 43.8371:100 44.04996:140535 45.06864:60790 46.0472:26271 46.10117:482 47.02681:399 47.4…	N-Acetylisoleucine
Plasma_pos_1100	pos	1100	0.841	229.155	[M+H]+	NA	0.833	250.79	1	229.15367:101501 230.15702:21840 231.16038:4414	20.78545:217 23.97563:194 27.0371:576 29.03696:3794 30.26743:289 32.06167:139 33.03961:11 38.96328:141081 39.0346:12122 39.66868:258 41.03915:21613 41.11779:751 41.15279:799 41.30498:256 44.16772:227 44.28355:469 44.98952:3476 45.03548:31218 45.15264:378 45.30982:31 46.96835:1880 47.98493:354 48.99836:423 50.62803:113 54.03078:5393 54.09352:301 55.05354:24474 57.03358:22400 58.06689:93519 58.3058…	Leucylproline
Plasma_pos_627	pos	627	2.859	181.061	[M+H]+	similar chromatogram in higher mz_1687; similar chromatogram in higher mz_2090	0.63	11.06	2	181.06201:6759 182.06536:0 183.06872:0	23.07128:5 38.9629:832 42.03319:35 42.06793:17 43.01782:428 43.03675:123 44.99129:1182 47.9817:165 49.98693:126 51.93967:2554 51.98558:333 52.94978:1111 55.05537:347 56.01662:0 56.11289:0 56.13546:0 56.21432:0 56.25486:0 57.00499:1319 57.02721:0 57.09604:0 57.14156:0 57.19493:0 58.1488:0 58.95348:460 60.95101:333 63.09363:269 63.92401:362 65.94002:5 66.94624:115 66.99554:168 67.04621:1920 67.9348…	Isonicotinylglycine
Plasma_pos_6393	pos	6393	21.255	734.57	[M+H]+	adduct linked to 3139_[M+K]2+	0.611	16.34	1	734.578:4381 735.58135:3121 736.58471:0	27.26076:120 41.04692:38 43.11977:236 44.18186:249 45.02952:1399 45.04865:1454 51.26242:155 51.93523:201 55.05079:230 57.16518:347 60.11598:0 62.92543:1006 62.97525:2019 62.99823:402 63.04781:217 63.3622:175 65.03558:1027 65.06797:0 66.31055:162 67.04774:724 67.08429:0 69.06493:2093 71.16559:33 71.22027:20 71.25124:46 71.39708:65 71.48757:90 72.26953:128 74.00612:243 74.0917:338 76.9894:231 77.10…	PE(15:0/20:0)
Plasma_pos_2500	pos	2500	8.086	332.243	[M+H]+	NA	0.407	30.52	1	332.24405:3755 333.2474:1883 334.25076:0	40.96969:358 40.99043:13 41.02539:1715 41.05329:2024 43.01797:1598 43.1122:354 46.06556:1720 46.98794:165 49.9873:705 50.04633:288 51.98469:381 53.01932:250 56.94195:1253 56.99983:1002 57.02194:242 57.07359:410 57.98094:91 58.97683:432 59.04938:998 59.97604:543 60.04456:660 60.98647:346 61.05069:360 63.07077:206 63.93568:261 65.96418:181 67.99697:636 69.10597:154 70.0627:1897 70.21477:163 71.1373…	3-hydroxydecanoyl carnitine
Plasma_pos_6912	pos	6912	22.91	818.606	[M+H]+	adduct linked to 7044_[M+Na]+	0.824	337.55	1	818.60394:103979 819.60729:75538 820.61065:25238	47.77002:239 51.08257:753 51.2341:243 62.96888:811 80.97292:1273 86.09737:72450 87.10002:2891 98.09513:1535 98.91595:1807 99.03882:1760 104.10382:14460 121.05112:1547 124.99682:20352 125.09338:2140 137.11024:583 147.09177:5954 153.13832:314 161.10603:333 166.06496:3041 166.14127:552 167.15025:391 184.07303:2290829 184.18181:218609 185.0778:180735 187.07564:2065 212.13994:936 323.17319:391 335.274…	PC(P-18:0/22:6(4Z,7Z,10Z,13Z,16Z,19Z))
Plasma_pos_3025	pos	3025	7.702	377.125	[2M+H]+	adduct linked to 715_[M+H]+	0.546	15.48	4	377.12604:5108 378.12939:1590 379.13275:1971	26.06347:203 42.05235:0 43.02836:5127 45.85935:238 46.08523:52 50.98302:137 53.93313:1397 54.94167:110 55.92842:3035 55.99158:910 56.99933:341 57.02606:330 57.11123:247 57.93761:2036 58.93556:2294 58.94954:2294 58.98198:53 59.96948:1046 61.04541:964 61.98385:295 62.90504:72 62.93035:281 63.92468:283 66.94284:61 68.93654:1003 68.98662:637 69.05621:1725 69.0796:2242 69.27789:231 69.9871:397 70.0558…	(-)-3-Cyanomethyl-3-hydroxy-1H-indol-2(3H)-one
Plasma_pos_2878	pos	2878	1.032	365.175	[2M+H]+	adduct linked to 949_[M+CH3OH+H]+	0.815	10.56	1	365.17163:3330 366.17498:0 367.17834:2367	22.2842:142 22.39892:152 22.59326:207 22.70035:143 23.20455:215 23.52746:41 23.61445:68 25.20582:291 25.42247:229 26.18661:4 27.26962:74 27.59915:40 27.84964:82 28.85925:24 29.74817:242 31.63716:164 35.61752:31 41.13299:435 42.03446:28590 43.01876:27436 43.36693:346 44.22562:186 44.97584:7737 45.03352:18855 45.97515:8151 53.0425:7442 54.24294:221 55.01311:12987 55.05453:13267 56.0497:194452 56.11…	Harman
Plasma_pos_449	pos	449	1.021	158.118	[M+H]+	adduct linked to 620_[M+Na]+	0.5	9.23	2	158.11891:15282 159.12226:4159 160.12562:0	41.03823:1711 44.97861:3576 47.98082:400 56.05022:67273 56.11101:1430 56.13535:82 56.96512:9693 58.02807:1389 58.99559:2657 60.04522:11756 61.00879:21490 65.03624:117971 65.94227:236 67.9869:354 68.50572:183 68.98345:1783 70.06671:92838 70.99197:5652 72.15053:1567 73.86287:216 74.0224:1838 77.03955:173660 77.10963:13115 80.04858:2622 80.96809:3197 81.04416:380 81.06884:2949 82.06426:13147 83.0601…	(S)-Homostachydrine
Plasma_pos_1304	pos	1304	2.481	247.129	[M+H]+	NA	0.639	15.31	2	247.12846:5549 248.13181:1920 249.13517:0	30.03234:68 40.98734:1075 49.9878:96 56.1133:0 57.02593:0 58.15177:0 59.99573:486 65.96143:1985 66.99648:206 68.9934:609 69.06264:8103 70.09826:0 71.98849:805 72.02069:0 72.08083:694 75.02294:17087 75.94402:7 77.03799:207779 77.11022:13498 78.04029:24364 79.05107:10529 80.04914:1331 81.04561:861 81.11711:113 83.0146:386 85.94464:42 86.01653:2343 86.94991:511 87.02712:4679 87.09379:422 87.93154:33…	gamma-Glutamylvaline
Plasma_pos_793	pos	793	1.718	199.145	[2M+H]+	adduct linked to 4_[M+H]+	0.519	12.08	2	199.14316:14395 200.14651:3249 201.14987:0	30.03394:2888 41.03773:5030 44.01375:536506 44.04839:57338 47.98222:195 48.48031:204 50.99082:229 51.9838:349 54.03624:17170 55.05379:66836 55.11532:5013 56.04948:14447 56.11195:5362 56.13066:8121 57.00434:645 61.07264:0 61.98494:183 63.48512:249 65.94147:266 66.99651:334 69.06132:1899 69.94625:1405 70.99131:197 72.07924:726 74.93473:1190 76.92632:455 79.01849:275 80.94166:397 80.9699:365 81.0551…	(2R)-2-Hydroxy-2-methylbutanenitrile
Plasma_pos_1301	pos	1301	3.907	247.107	[M+H]+	ion correlated with 1319; adduct linked to 1844_[M+K]+	0.481	27.15	1	247.10635:12475 248.1097:19607 249.11306:3762	38.96247:1659 40.033:124 41.04126:13783 42.03327:546 42.05017:546 42.20276:166 43.01831:4190 43.07031:1193 44.00806:0 44.05027:1306 44.99095:1596 45.06759:567 46.06457:2428 46.1149:181 47.98278:256 49.98683:290 51.94244:232 52.94649:556 54.94631:1256 54.98308:2118 56.01753:0 56.04931:26105 56.11171:0 56.15759:0 56.49092:131 56.94175:6656 57.00347:363 57.06325:2148 57.95631:0 58.95379:1563 59.0082…	N-acetyltryptophan
Plasma_pos_359	pos	359	3.908	147.077	[M+CH3OH+H]+	adduct linked to 408_[M+K]+	0.444	11.56	1	147.07912:24331 148.08247:4889 149.08583:1882	38.96247:1564 40.033:132 41.04126:13755 42.03327:719 42.05017:719 42.20276:183 43.01831:4178 43.07031:1322 44.00806:0 44.05027:944 44.99095:1494 45.06759:460 46.06457:2444 46.1149:191 47.98278:267 49.98683:133 51.94244:241 51.98425:37 52.94649:588 54.94631:1068 54.98308:2066 56.01753:0 56.04931:24908 56.11171:0 56.15759:0 56.49092:132 56.94175:6656 57.06325:2172 57.95631:0 58.95379:1517 59.00827:…	L-3-Cyanoalanine
Plasma_pos_1483	pos	1483	1.164	262.165	[M+H]+	NA	0.833	18.29	1	262.16534:11655 263.16869:2734 264.17205:0	30.03315:1941 30.07899:177 31.03615:1032 42.03662:103550 49.98678:212 56.04959:275949 57.07014:7675 60.04501:70124 61.05063:1028 62.96312:2762 62.98074:2762 72.07955:5463 72.98388:1362 73.01153:2296 73.94073:327 74.05686:118722 79.01873:413 80.97258:207 82.01215:1158 83.05968:1653 83.9108:402 84.17591:287 85.02853:3132 85.70704:133 85.94682:609 86.06015:154807 86.09603:97955 86.96118:672 88.03741…	hydroxyisovaleroyl carnitine
