# Supplementary material for: Chaihu-Guizhi-Ganjiang Decoction is more efficacious in treating irritable bowel syndrome than Dicetel according to metabolomics analysis
Source: Chin Med. 2022 Dec 14;17:139. doi: 10.1186/s13020-022-00695-4 (PMC9749322; doi:10.1186/s13020-022-00695-4)
Supplement: Supplementary file 4 — Additional file 4. Codes for statistical analyses. The codes in this file uploaded was used for carrying out statistical analyses. [file 13020_2022_695_MOESM4_ESM.r]

#DMNMPM
##å è½½ggplot2å?
rm(list=ls())
options(stringsAsFactors = FALSE)
library(ggplot2)
library(eoffice)

##è¯»ååæä¿å­çå¯éåæç»ææä»?
goinput <- read.csv("Í¨Â·Í¼.csv",header = T)##header = T ç¬¬ä¸è¡æ¯è¡¨å¤´ï¼sep = "\t"è¡¨ç¤ºä»¥å¶è¡¨ç¬¦ï¼tabï¼åå?
##å©ç¨levelsæ¥è®¾ç½®factorä¸­çé¡ºåºï¼ä¿è¯æååºå¾æ¶æç§æä»¬ä¹åæå¥½çé¡ºåºæå?
x=goinput$view
#pathway éè·¯åç§°

##ååºä¸ä¸ªæ¡æ?
p = ggplot(goinput,aes(x,Pathwayname))
##æ°æ®ç¹å¾åæ¬bubbleå¤§å°æ¥æºä¸ºå¹éå°è¿ä¸ªtermä¸çåºå æ°ï¼é¢è²ä¸ºqvalueï¼é¢è²ååä¸ºä»ä½å°é«:"SpringGreen"å?"DeepPink"èç±»ååæ¯classï¼?
#sizeåæ¯è¿ä¸ªéè·¯éçååç©çæ°éï¼coloråæ¯På¼ï¼
p1 = p + geom_point(aes(fill=PathwayDirection,size=Ratio,color=-1*log(P),),pch=21,stroke=1.5,alpha=1)+
  scale_size(
    range = c(4,12),
    breaks = c(min(goinput$Ratio),max(goinput$Ratio)),
    labels=c(format(round(as.numeric(min(goinput$Ratio)),4), nsmall = 4),format(round(as.numeric(max(goinput$Ratio)),2), nsmall = 1)))+
  
  scale_fill_gradient2(low="#31a354",mid="white",high="#d95f02",limits =c(0,0.35),breaks=c(0,0.28,0.35))+
  scale_color_gradient(low="#DCDCDC",high="black",limits =c(0,5),
                       breaks=c(0,2.5,5),labels=c("0","2.5","5.0"))##è®¾ç½®æ¨ªçºµåæ åå­ï¼æ é¢ï¼legendåå­
p2 = p1 + labs(color=expression(-log[10](P)),
               size="Ratio",
               fill="PathwayDirection",
               x="DM",
               y="Reactome",
               title="DM")
##æä¸ªä¸»é¢ï¼æè¾¹æ¡ç»åºæ¥ä¹å¯ä»¥éè¿ggplot Theme assistantä¿®æ¹
p3 = p2 +theme_bw(base_size = 10,base_line_size = 0.5,base_rect_size = 0.5)
p3
?ggsave

topptx(filename="./Results/DM5.pptx",width = 8,height = 10.6)


#tumor xu
##å è½½ggplot2å?
rm(list=ls())
options(stringsAsFactors = FALSE)
library(ggplot2)
library(eoffice)

##è¯»ååæä¿å­çå¯éåæç»ææä»?
goinput <- read.csv("DMNMPM.csv",header = T)##header = T ç¬¬ä¸è¡æ¯è¡¨å¤´ï¼sep = "\t"è¡¨ç¤ºä»¥å¶è¡¨ç¬¦ï¼tabï¼åå?
##å©ç¨levelsæ¥è®¾ç½®factorä¸­çé¡ºåºï¼ä¿è¯æååºå¾æ¶æç§æä»¬ä¹åæå¥½çé¡ºåºæå?
x=goinput$view
#pathway éè·¯åç§°
##ååºä¸ä¸ªæ¡æ?
p = ggplot(goinput,aes(x,xu))
##æ°æ®ç¹å¾åæ¬bubbleå¤§å°æ¥æºä¸ºå¹éå°è¿ä¸ªtermä¸çåºå æ°ï¼é¢è²ä¸ºqvalueï¼é¢è²ååä¸ºä»ä½å°é«:"SpringGreen"å?"DeepPink"èç±»ååæ¯classï¼?
#sizeåæ¯è¿ä¸ªéè·¯éçååç©çæ°éï¼coloråæ¯På¼ï¼
p1 = p + geom_point(aes(fill=PathwayDirection,size=Ratio,color=-1*log(P),),pch=21,stroke=1.5,alpha=1)+
  scale_size(
    range = c(4,12),
    breaks = c(min(goinput$Ratio),max(goinput$Ratio)),
    labels=c(format(round(as.numeric(min(goinput$Ratio)),4), nsmall = 4),format(round(as.numeric(max(goinput$Ratio)),2), nsmall = 1)))+
  
  scale_fill_gradient2(low="#31a354",mid="white",high="#d95f02",limits =c(-2,0.6),breaks=c(-2,0,0.6))+
  scale_color_gradient(low="#DCDCDC",high="black",limits =c(1,3),
                       breaks=c(1,2,3),labels=c("1.0","2.0","3.0"))##è®¾ç½®æ¨ªçºµåæ åå­ï¼æ é¢ï¼legendåå­
p2 = p1 + labs(color=expression(-log[10](P)),
               size="Ratio",
               fill="PathwayDirection",
               x="DM",
               y="Reactome",
               title="DM")
##æä¸ªä¸»é¢ï¼æè¾¹æ¡ç»åºæ¥ä¹å¯ä»¥éè¿ggplot Theme assistantä¿®æ¹
p3 = p2 +theme_bw(base_size = 10,base_line_size = 0.5,base_rect_size = 0.5)
p3
?ggsave
ggsave("Results/Plasma123.svg",width = 13,height = 13)
topptx(filename="./Results/DM1.pptx",width = 3,height = 10.6)
