# Supplementary material for: Chaihu-Guizhi-Ganjiang Decoction is more efficacious in treating irritable bowel syndrome than Dicetel according to metabolomics analysis
Source: Chin Med. 2022 Dec 14;17:139. doi: 10.1186/s13020-022-00695-4 (PMC9749322; doi:10.1186/s13020-022-00695-4)
Supplement: Supplementary file 5 — Additional file 5. Codes for drawing Figure 3. The codes in this file uploaded was used for drawing our Figure 3. [file 13020_2022_695_MOESM5_ESM.r]

rm(list=ls())## 魔幻操作，一键清空~
options(stringsAsFactors = F)

#0.0 load libaray----
library("Hmisc")

#0.1 load data
data<-read.csv("500化合物.csv",header=T,row.names=1)#row.names=1,把第一列设为行名

head(data)
mydata<-as.matrix(data)
#设置自定义函数：

flattenCorrMatrix <- function(cormat, pmat) {
  ut <- upper.tri(cormat)
  data.frame(
    row = rownames(cormat)[row(cormat)[ut]],
    column = rownames(cormat)[col(cormat)[ut]],
    cor  =(cormat)[ut],
    p = pmat[ut]
  )
}

res2<-rcorr(mydata)

RP1<-flattenCorrMatrix(res2$r,res2$P)
write.csv(RP1,file="./Results/RP1_cjn20211020.csv")
