# Supplementary material for: Chaihu-Guizhi-Ganjiang Decoction is more efficacious in treating irritable bowel syndrome than Dicetel according to metabolomics analysis
Source: Chin Med. 2022 Dec 14;17:139. doi: 10.1186/s13020-022-00695-4 (PMC9749322; doi:10.1186/s13020-022-00695-4)
Supplement: Supplementary file 6 — Additional file 6. Codes for drawing Figure 4. The codes in this file we uploaded is used for drawing our Figure 4. [file 13020_2022_695_MOESM6_ESM.r]

rm(list=ls())#清空数据
options(stringsAsFactors = FALSE)
######################################数据预处理之步骤1：步骤1.1和步骤1.2，即步骤1.1：select features with frequency >=80%(80%rule) and 步骤1.2：retain features with QC_CV<N% and 各组内CV< N%##################################################
#0.0 load library
library(dplyr)
library(stringr)
library(limma)#用于limma差异分析
library(openxlsx)#用于输入/导出.xlsx
library(doBy)#用于输入/导出.xlsx
library(ggplot2)#ggplot
library(FactoMineR)#主成分分析函数，进行PCA分析，是进行主成分分析的其中一个函数，
#其他进行主成分分析的R包还有很多，如：prcomp; princomp; psych
library(factoextra)#PCA分析的可视化

library(mixOmics)#用于PLSDA分析
library(eoffice)#用于导出.pptx格式

#安装formattable包----
#install.packages("devtools")
#devtools::install_github("renkun-ken/formattable")
#install.packages("formattable")
library("formattable")

#library(preprocessCore)
#0.1load data---------
#0.1.0情况所有数据------
rm(list=ls())#清空数据
options(stringsAsFactors = FALSE)
#0.1.1数据所在路径-----

input_dir<-"G:/BackUp/科研项目/20211013_肠易激/20211029_analysis/20211029_R_cjn/data"
setwd(input_dir)
#0.1.2读入数据------
Plasma_pos_expr_raw<-read.csv("Plasma_pos_peak-clusters_CleanR__delete0_20211029.csv",header = T)#如果设置row.names = 1代表将行名也读入

str(Plasma_pos_expr_raw)#查看数据中每一列的格式
colnames(Plasma_pos_expr_raw)#查看列名
dim(Plasma_pos_expr_raw)#这个数据包含5649行，108列
head(Plasma_pos_expr_raw,n=5)#查看数据前5行
#0.2设置代谢组特征的UniqueID------
#0.2.1新建一列UniqueID-----
Plasma_pos_expr_raw$id[1:5] #查看id这列的1:5行
Plasma_pos_expr_raw$UniqueID<-paste0("Plasma","_",Plasma_pos_expr_raw$id)
colnames(Plasma_pos_expr_raw)
Plasma_pos_expr_raw<-Plasma_pos_expr_raw[,c(ncol(Plasma_pos_expr_raw),1:(ncol(Plasma_pos_expr_raw)-1))]##LMM这里没明白怎么弄得，目的是把最后一列放在最前面 #cjn:是的，我只是想把这列新建的“UniqueID”放置于第一列，这样的话：特征信息都显示在前面，样本对应的特征表达量都在最后
colnames(Plasma_pos_expr_raw)
Plasma_pos_expr_raw[1:2,1:2]
#0.2.2设置Plasma_pos_expr_raw的行名，即UniqueID
rownames(Plasma_pos_expr_raw)<-Plasma_pos_expr_raw$UniqueID #设置Plasma_pos_expr_raw的行名，即UniqueID

#0.2分组信息
colnames(Plasma_pos_expr_raw)
#0.2.1.QC样本分组信息，为98列至109列；
str(Plasma_pos_expr_raw[,c(98:109)])#确保这几列的数据属性为numerics(num)
Plasma_pos_expr_QC_sample<-colnames(Plasma_pos_expr_raw[,c(98:109)])
getwd()
save(Plasma_pos_expr_QC_sample,file="Plasma_pos_expr_QC_sample.Rdata")
#0.2.2.分组信息，为20至97列
colnames(Plasma_pos_expr_raw)
str(Plasma_pos_expr_raw[,c(20:97)])#确保这几列的数据属性为numerics(num)
Plasma_pos_Sample_Group<-data.frame(PatientID=colnames(Plasma_pos_expr_raw[,c(20:97)]))
head(Plasma_pos_Sample_Group)
Plasma_pos_Sample_Group$Sample_Group=paste0("group","_",str_split(Plasma_pos_Sample_Group$PatientID,"[.]",simplify = T)[,1])
head(Plasma_pos_Sample_Group)
rownames(Plasma_pos_Sample_Group)<-Plasma_pos_Sample_Group$PatientID #设置Plasma_pos_Sample_Group行名为PatientID所在列的内容
head(Plasma_pos_Sample_Group)
table(Plasma_pos_Sample_Group$Sample_Group)


Plasma_pos_Sample_Group$Sample_Group<-factor(Plasma_pos_Sample_Group$Sample_Group,levels=c("group_D0","group_D30","group_T0","group_T30"),)###新增内容：将Plasma_pos_Sample_Group$Sample_Group分组信息转换为因子factor，目的是为了后面的差异分析

Plasma_pos_Sample_Group$Sample_Group #一共4组
Plasma_pos_Sample_Group<-Plasma_pos_Sample_Group[order(Plasma_pos_Sample_Group$Sample_Group,decreasing =F),]
colnames(Plasma_pos_expr_raw)

#把Plasma_pos_expr_raw这个data frame，按照前1到19列是特征信息，然后20到97列是group_D0、group_D30、group_T0、group_T30的样本顺序排序，最后几列（98到109列）是QC样本
Plasma_pos_expr_raw<-Plasma_pos_expr_raw[,c(colnames(Plasma_pos_expr_raw[1:19]),Plasma_pos_Sample_Group$PatientID,Plasma_pos_expr_QC_sample)]
colnames(Plasma_pos_expr_raw)
identical(Plasma_pos_Sample_Group$PatientID,colnames(Plasma_pos_expr_raw)[20:97])
getwd()
#输出xlsx格式
write.xlsx(Plasma_pos_Sample_Group, "Plasma_pos_Sample_Group.xlsx", rowNames=TRUE, overwrite=TRUE)#输出为xlsx格式
#输出.Rdata格式
save(Plasma_pos_Sample_Group,file="Plasma_pos_Sample_Group.Rdata")
#输出xlsx格式
write.xlsx(Plasma_pos_expr_raw, "Plasma_pos_expr_raw.xlsx", rowNames=TRUE, overwrite=TRUE)#输出为xlsx格式
#输出.Rdata格式
save(Plasma_pos_expr_raw,file="Plasma_pos_expr_raw.Rdata")


#######################step1.1.80%rule filtering########
#note:代谢特征在任一组别样本中(group_D0,group_D0,group_D30,group_T0,group_T30)非零值的比例，>=80%，则保留该特征，否则从数据中删除，不参与后续数据分析
#文件保存路径

outdir<-"G:/BackUp/科研项目/20211013_肠易激/20211029_analysis/20211029_R_cjn/step1_80percent"

setwd(outdir)
#0）随便看看数据情况-------
table(Plasma_pos_Sample_Group$Sample_Group)
#查看一下各组样本数之和-----
#组1.group_D0样本数之和
sum(Plasma_pos_Sample_Group$Sample_Group=="group_D0")
#组2.group_D30样本数之和
sum(Plasma_pos_Sample_Group$Sample_Group=="group_D30")
#组3.group_T0样本数之和
sum(Plasma_pos_Sample_Group$Sample_Group=="group_T0")
#组4.group_T30样本数之和
sum(Plasma_pos_Sample_Group$Sample_Group=="group_T30")

#1)计算各组别样本(group_D0,group_D30,group_T0,group_T30)中特征离子非零值的的比例-----
table(Plasma_pos_Sample_Group$Sample_Group)
#组1.group_D0_80rule----
sample_group_D0<-Plasma_pos_Sample_Group[Plasma_pos_Sample_Group$Sample_Group=="group_D0",][["PatientID"]]
length(sample_group_D0)
Plasma_pos_expr_raw$group_D0_80rule<-apply(Plasma_pos_expr_raw[sample_group_D0], 1, function(x){
  sum(x!=0)/length(sample_group_D0)})  #计算group_D0组中特征离子非零值的的比例
#组2.group_D30_80rule----
sample_group_D30<-Plasma_pos_Sample_Group[Plasma_pos_Sample_Group$Sample_Group=="group_D30",][["PatientID"]]
length(sample_group_D30)
Plasma_pos_expr_raw$group_D30_80rule<-apply(Plasma_pos_expr_raw[sample_group_D30], 1, function(x){
  sum(x!=0)/length(sample_group_D30)})  #计算group_D30组中特征离子非零值的的比例
#组3.group_T0_80rule----
sample_group_T0<-Plasma_pos_Sample_Group[Plasma_pos_Sample_Group$Sample_Group=="group_T0",][["PatientID"]]
length(sample_group_T0)
Plasma_pos_expr_raw$group_T0_80rule<-apply(Plasma_pos_expr_raw[sample_group_T0], 1, function(x){
  sum(x!=0)/length(sample_group_T0)})  #计算group_T0组中特征离子非零值的的比例
#组4.group_T30_80rule----
sample_group_T30<-Plasma_pos_Sample_Group[Plasma_pos_Sample_Group$Sample_Group=="group_T30",][["PatientID"]]
length(sample_group_T30)
Plasma_pos_expr_raw$group_T30_80rule<-apply(Plasma_pos_expr_raw[sample_group_T30], 1, function(x){
  sum(x!=0)/length(sample_group_T30)})  #计算group_T30组中特征离子非零值的的比例


#2)代谢特征在任一组别样本中（group_D0,group_D30,group_T0,group_T30）中非零值的比例，大于或等于 80%，则保留该特征-----

nrow(Plasma_pos_expr_raw)

Plasma_pos_expr<-filter(Plasma_pos_expr_raw,group_D0_80rule>=0.8|group_D30_80rule>=0.8|group_T0_80rule>=0.8|group_T30_80rule>=0.8)
nrow(Plasma_pos_expr)#查看特征数目,过滤后剩余特征N=2589

colnames(Plasma_pos_expr)
getwd()
#输出.Rdata
save(Plasma_pos_expr,
     Plasma_pos_expr_QC_sample,
     Plasma_pos_Sample_Group,
     file="step1.1.1.Plasma_pos_expr_80rule.Rdata")


getwd()

#输出.xlsx格式
write.xlsx(Plasma_pos_expr, "Plasma_pos_expr_80rule_CV.xlsx", rowNames=TRUE, overwrite=TRUE)#输出为xlsx格式
#######step1.2.CV filtering#######
#######step1.2.1 QC_CV filtering
#文件保存路径

outdir<-"G:/BackUp/科研项目/20211013_肠易激/20211029_analysis/20211029_R_cjn/step2_CV"

setwd(outdir)
#0. 计算QC样本的CV------
#0.1计算SD
colnames(Plasma_pos_expr)
head(Plasma_pos_expr)
Plasma_pos_expr_QC_sample#12个QC样本所在列的列名 
length(Plasma_pos_expr_QC_sample)
Plasma_pos_expr$QC_sd<-apply(Plasma_pos_expr[Plasma_pos_expr_QC_sample],1,sd) #apply,批量函数，1代表对行批量，批量计算每个特征在所有样本中的SD
colnames(Plasma_pos_expr)
Plasma_pos_expr$QC_mean<-apply(Plasma_pos_expr[Plasma_pos_expr_QC_sample],1,mean)#apply,批量函数，1代表对行批量，批量计算每个特征在所有样本中的mean
#0.3计算CV
colnames(Plasma_pos_expr)
Plasma_pos_expr$QC_CV<-Plasma_pos_expr$QC_sd/Plasma_pos_expr$QC_mean #CV=SD/mean

dim(Plasma_pos_expr)
colnames(Plasma_pos_expr)
#保存数据，存储为Rdata格式
getwd()
save(Plasma_pos_expr,Plasma_pos_expr_QC_sample,Plasma_pos_Sample_Group,file="step1.Plasma_pos_expr_80rule_CV.Rdata")#保存所有QC_CV结果
nrow(Plasma_pos_expr)
#将Rdata格式输出为xlsx
write.xlsx(Plasma_pos_Sample_Group, "Plasma_pos_Sample_Group.xlsx", rowNames=TRUE, overwrite=TRUE)#输出为xlsx格式
write.xlsx(Plasma_pos_expr_QC_sample,file="Plasma_pos_expr_QC_sample.xlsx", rowNames=TRUE, overwrite=TRUE)

#######step1.2.2Sample_Group_CV calculation---

#step0):计算各组内CV-------way2_from_CJN【推荐使用这个方法】-----
table(Plasma_pos_Sample_Group$Sample_Group)
#1)组1：group_D0_CV计算
table(Plasma_pos_Sample_Group$Sample_Group)
colnames(Plasma_pos_expr)
sample_group_D0#即sample_group_D0的样本#Lmm 这一行什么意思，没有它似乎也能运行  #CJN:这一行没有什么特殊意思，只是看一下“sample_group_D0”这个内容
length(sample_group_D0)
head(Plasma_pos_expr[sample_group_D0])
dim(Plasma_pos_expr[sample_group_D0])
Plasma_pos_expr$group_D0_sd<-apply(Plasma_pos_expr[sample_group_D0],1,sd) #计算sd
Plasma_pos_expr$group_D0_mean<-apply(Plasma_pos_expr[sample_group_D0],1,mean) #计算mean
Plasma_pos_expr$group_D0_CV<-Plasma_pos_expr$group_D0_sd/Plasma_pos_expr$group_D0_mean#计算CV
colnames(Plasma_pos_expr)

#2)组2:sample_group_D30_CV计算
table(Plasma_pos_Sample_Group$Sample_Group)
colnames(Plasma_pos_expr)
sample_group_D30#即sample_group_D30的样本#Lmm 这一行什么意思，没有它似乎也能运行  #CJN:这一行没有什么特殊意思，只是看一下“sample_group_D30”这个内容
length(sample_group_D30)
head(Plasma_pos_expr[sample_group_D30])
dim(Plasma_pos_expr[sample_group_D30])
Plasma_pos_expr$group_D30_sd<-apply(Plasma_pos_expr[sample_group_D30],1,sd) #计算sd
Plasma_pos_expr$group_D30_mean<-apply(Plasma_pos_expr[sample_group_D30],1,mean) #计算mean
Plasma_pos_expr$group_D30_CV<-Plasma_pos_expr$group_D30_sd/Plasma_pos_expr$group_D30_mean#计算CV
colnames(Plasma_pos_expr)

#3)组3：group_T0_CV计算
colnames(Plasma_pos_expr)
sample_group_T0#即sample_group_T0的样本#Lmm 这一行什么意思，没有它似乎也能运行 #CJN:这一行没有什么特殊意思，只是看一下“sample_group_T0”这个内容
length(sample_group_T0)
head(Plasma_pos_expr[sample_group_T0])
dim(Plasma_pos_expr[sample_group_T0])
Plasma_pos_expr$group_T0_sd<-apply(Plasma_pos_expr[sample_group_T0],1,sd) #计算sd
Plasma_pos_expr$group_T0_mean<-apply(Plasma_pos_expr[sample_group_T0],1,mean) #计算mean
Plasma_pos_expr$group_T0_CV<-Plasma_pos_expr$group_T0_sd/Plasma_pos_expr$group_T0_mean#计算CV
colnames(Plasma_pos_expr)

#4)组4：sample_group_T30_CV计算
table(Plasma_pos_Sample_Group$Sample_Group)
colnames(Plasma_pos_expr)
sample_group_T30#即sample_group_T30的样本#Lmm 这一行什么意思，没有它似乎也能运行  #CJN:这一行没有什么特殊意思，只是看一下“sample_group_T30”这个内容
length(sample_group_T30)
head(Plasma_pos_expr[sample_group_T30])
dim(Plasma_pos_expr[sample_group_T30])
Plasma_pos_expr$group_T30_sd<-apply(Plasma_pos_expr[sample_group_T30],1,sd) #计算sd
Plasma_pos_expr$group_T30_mean<-apply(Plasma_pos_expr[sample_group_T30],1,mean) #计算mean
Plasma_pos_expr$group_T30_CV<-Plasma_pos_expr$group_T30_sd/Plasma_pos_expr$group_T30_mean#计算CV
colnames(Plasma_pos_expr)

#QC_CV，各组内_CV都已经计算完成了，可以存储为Rdata/csv格式
save(Plasma_pos_expr,Plasma_pos_expr_QC_sample,Plasma_pos_Sample_Group,file="step1.Plasma_pos_expr_80rule_CV.Rdata")#保存所有QC_CV结果
nrow(Plasma_pos_expr)
#将Rdata格式输出为xlsx
getwd()


write.xlsx(Plasma_pos_expr,file="Plasma_pos_expr_80rule_CV.xlsx", rowNames=TRUE, overwrite=TRUE)

#######step1.2.3 基于QC_cV，各组内_CV进行特征过滤---
#1).QC_CV过滤：retain features with QC_CV<30%------
Plasma_pos_expr<-filter(Plasma_pos_expr,QC_CV<0.3)
#注：filter(Plasma_pos_expr,QC_CV<0.3)，意思是保留下Plasma_pos_expr data frame中， QC_CV这列<0.3的所在行
dim(Plasma_pos_expr) #过滤后，剩余N=1659个特征
##这里设置QC_CV<0.3，这里具体<多少，你自己定义，目前是QC_CV<0.3
any(is.na(Plasma_pos_expr))#lmm这里作用没有明白， ***cjn:这里只是想看一下“Plasma_pos_expr”这个data frame里是否存在>=1个NA, 返回T：存在NA；返回F,不在NA 

table(is.na(Plasma_pos_expr))
#PS:table(is.na(Plasma_pos_expr)),可以查看有多少个NA,T=719，代表有719个NA。Ps:这行代码写在这里不合适，因为前几列是关于特征信息的，肯定有NA。这个函数主要适用于后续只包含表达量的数据

nrow(Plasma_pos_expr)
#Plasma_pos_expr<-Plasma_pos_expr[,!colnames(Plasma_pos_expr)%in%c("QC_sd","QC_mean","QC_CV")] #cjn:这里意思是去除“Plasma_pos_expr”data frame中的c("QC_sd","QC_AVG","QC_CV")这几列

#2)各组内_CV过滤，retain features with 各组内_CV<N%（N%?)[这里不做各组内_CV过滤]-----
####-#LMM我们的数据质量部很好，就暂时不做这么多cv过滤了


#已经完成了80% rule过滤，QC_CV过滤，可以保存数据
getwd()
save(Plasma_pos_expr,Plasma_pos_expr_QC_sample,Plasma_pos_Sample_Group,file="step1.Plasma_pos_expr_80rule_CV30.Rdata")#保留下QC_CV<0.3的结果
#将Rdata格式输出为xlsx
getwd()

write.xlsx(Plasma_pos_expr,file="step1.Plasma_pos_expr_80rule_CV30.xlsx", rowNames=TRUE, overwrite=TRUE)

#step1.3. data imputation，如果各组内（分别5组）存在为0的数值，则使用所在该组内的非0最小值替代-----
#文件保存路径

outdir<-"G:/BackUp/科研项目/20211013_肠易激/20211029_analysis/20211029_R_cjn/step3_imputation"

setwd(outdir)

#step1.3.0.准备数据----
head(Plasma_pos_expr)
dim(Plasma_pos_expr)
#整个Plasma_pos_expr data frame只需要留下列为4组样本（78个样本），行为特征，其他信息都不要
Plasma_pos_expr<-Plasma_pos_expr[,colnames(Plasma_pos_expr)%in%Plasma_pos_Sample_Group$PatientID]
identical(colnames(Plasma_pos_expr),Plasma_pos_Sample_Group$PatientID)
#step1.3.0:查看一下整个数据[78个样本]中，有多少为0的数值
dim(Plasma_pos_expr)
table(Plasma_pos_expr==0)

#step1.3.1:如果各组内（分别有5组）存在为0的数值，则使用所在该组内的非0最小值替代-----
#step1.3.1.0.自定义函数：imputed_min_function，后面要用到-------
imputed_min_function <- function(x) {
  x[x==0] <- min(x[x > 0])
  x
}#整个函数意思是，若将数据中==0的数值使用非0最小值替代

#step1.3.1.1.准备数据：需要整理成：行为样本，列为特征，同时第1列为样本分组信息【后续用到lapply函数，看不懂没关系，会用就好了，可以自己在excel里随便对一行数据自己人为的去进行如下操作：如果各组内（分别4组）存在为0的数值，则使用所在该组内的非0最小值替代
#如果得到的结果和代码一样，证明代码没问题】
Plasma_pos_expr_NA<-as.data.frame(t(Plasma_pos_expr))
dim(Plasma_pos_expr_NA)
head(Plasma_pos_expr_NA)
head(Plasma_pos_Sample_Group)
identical(rownames(Plasma_pos_expr_NA),rownames(Plasma_pos_Sample_Group)) #检查Plasma_pos_expr_NA的行名是否与Plasma_pos_Sample_Group的行名一致。

Plasma_pos_expr_NA<-cbind(Plasma_pos_Sample_Group,Plasma_pos_expr_NA)#cbind()将行数相同，列数不同的2个data frame进行合并（前提条件：行名一致，不然会错位）
head(Plasma_pos_expr_NA)
Plasma_pos_expr_NA[1:5,1:5]
identical(rownames(Plasma_pos_expr_NA),Plasma_pos_Sample_Group$PatientID)#check
Plasma_pos_expr_NA<-Plasma_pos_expr_NA[,!colnames(Plasma_pos_expr_NA)%in%c("PatientID")] #后面进行lapply，不需要这列“PatientID”多余的列

Plasma_pos_expr_NA<-split(Plasma_pos_expr_NA,Plasma_pos_expr_NA$Sample_Group) #split函数,对Plasma_pos_expr_NA这个data frame，根据Sample_Group进行分组；返回的结果是一个list，下面涵盖5组
Plasma_pos_expr_group_D0_NA<-Plasma_pos_expr_NA$group_D0#随便看一下Plasma_pos_expr_NA这个list中的group_D0这组情况。


#DEMO01.以Plasma_pos_expr_group_D0_imputed_min_demo为例子-----
#View(Plasma_pos_expr_group_D0_NA)

#Plasma_pos_expr_group_D0_NA[1:21,c("Sample_Group","Plasma_pos_212")] # Plasma_pos_212在所有group_D0组中的非0最小值为0.0694；在TD.1样本表达量为0，看一下使用imputed_min_function后的结果


#Plasma_pos_expr_group_D0_imputed_min_demo<-apply(Plasma_pos_expr_group_D0_NA[,!colnames(Plasma_pos_expr_group_D0_NA)%in%c("Sample_Group")], 2, imputed_min_function) #可以看到# Plasma_pos_212在所有group_D0组中的0值由非0最小值为0.04528930替代了
#Plasma_pos_expr_group_D0_imputed_min_demo[,"Plasma_pos_212"]
#group_D0_NA_Plasma_pos_212_imputed_min<-imputed_min_function(Plasma_pos_expr_group_D0_NA$Plasma_pos_212)
#group_D0_NA_Plasma_pos_212_imputed_min


#step1.3.1.2.2.批量运行：. data imputation，如果各组内（分别5组）存在为0的数值，则使用所在该组内的非0最小值替代

Plasma_pos_expr_imputed_min<-do.call(rbind,lapply(Plasma_pos_expr_NA, function(x) {
imputed_min <- sapply(x, is.numeric)
x[imputed_min] <- lapply(x[imputed_min], imputed_min_function)
x
}))

#转置

head(Plasma_pos_expr_imputed_min)
rownames(Plasma_pos_expr_imputed_min)<-paste0(str_split(rownames(Plasma_pos_expr_imputed_min),'[.]',simplify = T)[,2],".",
                                                  str_split(rownames(Plasma_pos_expr_imputed_min),'[.]',simplify = T)[,3])

head(Plasma_pos_expr_imputed_min)
colnames(Plasma_pos_expr_imputed_min)[1:5]
Plasma_pos_expr_imputed_min<-Plasma_pos_expr_imputed_min[,!colnames(Plasma_pos_expr_imputed_min)%in%c("Sample_Group")]
Plasma_pos_expr_imputed_min<-as.data.frame(t(Plasma_pos_expr_imputed_min))

#identical()，检查数据，返回T才可以继续！！！！！
identical(colnames(Plasma_pos_expr_imputed_min),Plasma_pos_Sample_Group$PatientID)#T
#导出数据，check一下是否正确
getwd()
write.xlsx(Plasma_pos_expr_imputed_min,file="Plasma_pos_expr_imputed_min.xlsx", rowNames=TRUE, overwrite=TRUE)


######################################数据预处理之步骤2：step2.1.对样本进行归一化/step2.2.对特征进行归一化/中心化##################################################
#step2.0.为后续差异分析，准备数据----

outdir<-"G:/BackUp/科研项目/20211013_肠易激/20211029_analysis/20211029_R_cjn/step4_normalisation"

setwd(outdir)
getwd()
Plasma_pos_expr<-Plasma_pos_expr_imputed_min
head(Plasma_pos_expr)
dim(Plasma_pos_expr)#78个样本

#整个Plasma_pos_expr data frame只需要留下列为4组样本（78个样本），行为特征，其他信息都不要


# #step2.1.Sample normalization对样本进行分位数标准化---这行Sample normalization的代码先不看，我没写好（我用#注释掉了， 你这边也不会运行），这里先不写了，没有时间了，你目前也用不到。---------


#step2.2.feature normalization/中心化（这里我把log10 transformation和pareto scaling分成2个代码写的，处理顺序同Metaboanlyst顺序一样：先Log转换，再pareto scaling------
#！！！这步骤进行pareto_scale时候的数据格式一定不能错（行是什么，列是什么，不能颠倒）

#step2.2.0.定义pareto_scale函数，后面需要用到，这个函数直接调用的代谢组公众号里的函数的一个帖子------

pareto_scale <- function(data) {
  col_names <- colnames(data)
  row_names <- rownames(data)
  data <- as.matrix(data)
  df <- apply(data, 2, function(x) (x - mean(x, na.rm=TRUE))/sqrt(sd(x, na.rm=TRUE)))
  colnames(df) <- col_names
  rownames(df) <- row_names
  df
}
#step2.2.1.log transformation：log10 transformation----

head(Plasma_pos_expr,5)
Plasma_pos_expr_log10<-Plasma_pos_expr%>%
  t()%>%
  as.data.frame()%>%
  log10()%>%
  as.data.frame() %>%
  t()%>%
  as.data.frame()
##notes:针对390到396行代码，如果看不懂，可以一步步运行
head(Plasma_pos_expr_log10,5)#可以检查下结果是否正确

#step2.2.2. pareto scaling(对特征进pareto scaling转换)----
Plasma_pos_expr_log10_pareto<-Plasma_pos_expr_log10%>%
  t()%>%
  as.data.frame()%>%
  pareto_scale()%>%
  as.data.frame() %>%
  t()%>%
  as.data.frame()

head(Plasma_pos_expr_log10_pareto,5)#可以检查下结果是否正确

identical(colnames(Plasma_pos_expr_log10_pareto),Plasma_pos_Sample_Group$PatientID)
#save
outdir<-"G:/BackUp/科研项目/20211013_肠易激/20211029_analysis/20211029_R_cjn/step4_normalisation"

setwd(outdir)
save(Plasma_pos_expr_log10_pareto,Plasma_pos_Sample_Group,
     file="step4.Plasma_pos_expr_log10_paretoscaling.Rdata")


#######PS：如果需要将log10 transformation和pareto scaling合并为一步，则如下（我先注释掉了，所以不会运行）--------
# Plasma_pos_expr_log10_pareto<-Plasma_pos_expr%>%
#   t()%>%
#   as.data.frame()%>%
#   log10()%>%
#   pareto_scale()%>%
#   as.data.frame() %>%
#   t()%>%
#   as.data.frame()
# View(Plasma_pos_expr_log10_pareto)


##################################################step2.差异分析:差异分析及其PCA####################################
#文件保存路径

outdir<-"G:/BackUp/科研项目/20211013_肠易激/20211029_analysis/20211029_R_cjn/step5_difference"

setwd(outdir)

#Plasma_pos_expr这个矩阵中只含列为4组样本，行为特征，其他信息都不要
dim(Plasma_pos_expr)#78个样本
dim(Plasma_pos_expr_log10_pareto)#78个样本
Plasma_pos_expr<-Plasma_pos_expr_log10_pareto#使用Plasma_pos_expr_log10_pareto进行后续差异分析
#2.1差异分析及其结果
#2.1.1进行差异分析，438行-455行都是需要用的代码，只要放对数据就好了--------

design <- model.matrix(~0+Sample_Group,Plasma_pos_Sample_Group) #设置design矩阵，这里只要放对数据就可以了
design[1:4,1:4]
fit <- lmFit(Plasma_pos_expr,design)#fit，这里只要放对数据就可以了
colnames(design)#查看一下


cont.matrix <- makeContrasts( "Sample_Groupgroup_T0-Sample_Groupgroup_D0",##代表group_T0.vs.group_D0 
                             
                              "Sample_Groupgroup_D30-Sample_Groupgroup_D0",##代表group_D30.vs.group_D0 
                              "Sample_Groupgroup_T30-Sample_Groupgroup_T0",##代表group_T30.vs.group_T0 
                              "Sample_Groupgroup_T30-Sample_Groupgroup_D30",##代表group_T30.vs.group_D30 
                              
                              
                              levels=design) #设置比较矩阵，即一共比4次，这里也只要放对怎么比就好了
cont.matrix
fit2  <- contrasts.fit(fit, cont.matrix)
fit2  <- eBayes(fit2)

#2.1.2提取并且整理结果------
#2.1.2.0定义差异分析阈值：P<0.05&|FC|>1
Pvalue_cutoff<-0.05
logFC_cutoff<-log10(1)
#2.1.2.1统计4组差异分析结果-------
#1)DEM_group_T0.vs.group_D0--------
DEM_group_T0.vs.group_D0<-topTable(fit2,coef="Sample_Groupgroup_T0-Sample_Groupgroup_D0",n=Inf)#提取group_T0.vs.group_D0的差异分析结果
head(DEM_group_T0.vs.group_D0)
colnames(DEM_group_T0.vs.group_D0)
DEM_group_T0.vs.group_D0$change<-as.factor(ifelse(DEM_group_T0.vs.group_D0$P.Value>=Pvalue_cutoff,'Not', #P.Value>0.05，则定义为'No'，否则进行下一步的ifelese
                                                      ifelse(DEM_group_T0.vs.group_D0$logFC>logFC_cutoff,'Up', #在P.Value<=0.05前提下，FC>1（即logFC>0）则定义'Up',否则进行下一步的ifelse
                                                             ifelse(DEM_group_T0.vs.group_D0$logFC< -logFC_cutoff,'Down','Not'))))
colnames(DEM_group_T0.vs.group_D0)<-paste0(colnames(DEM_group_T0.vs.group_D0),"_group_T0.vs.group_D0")#修改一下列名，目的是为后续合并6组差异分析结果做准备
colnames(DEM_group_T0.vs.group_D0)
table(DEM_group_T0.vs.group_D0$change_group_T0.vs.group_D0)#查看一下差异代谢物的个数
head(DEM_group_T0.vs.group_D0)

DEM_group_T0.vs.group_D0$feature_UniqueID<-rownames(DEM_group_T0.vs.group_D0)#定义feature_UniqueID这列内容，为后续合并所有差异分析做准备
head(DEM_group_T0.vs.group_D0)
colnames(DEM_group_T0.vs.group_D0)


#2)DEM_group_D30.vs.group_D0------
DEM_group_D30.vs.group_D0<-topTable(fit2,coef="Sample_Groupgroup_D30-Sample_Groupgroup_D0",n=Inf)#提取group_D30.vs.group_D0的差异分析结果
head(DEM_group_D30.vs.group_D0)
colnames(DEM_group_D30.vs.group_D0)
DEM_group_D30.vs.group_D0$change<-as.factor(ifelse(DEM_group_D30.vs.group_D0$P.Value>=Pvalue_cutoff,'Not', #P.Value>0.05，则定义为'No'，否则进行下一步的ifelese
                                                      ifelse(DEM_group_D30.vs.group_D0$logFC>logFC_cutoff,'Up', #在P.Value<=0.05前提下，FC>1（即logFC>0）则定义'Up',否则进行下一步的ifelse
                                                             ifelse(DEM_group_D30.vs.group_D0$logFC< -logFC_cutoff,'Down','Not'))))
colnames(DEM_group_D30.vs.group_D0)<-paste0(colnames(DEM_group_D30.vs.group_D0),"_group_D30.vs.group_D0")#修改一下列名，目的是为后续合并6组差异分析结果做准备
colnames(DEM_group_D30.vs.group_D0)
table(DEM_group_D30.vs.group_D0$change_group_D30.vs.group_D0)#查看一下差异代谢物的个数
head(DEM_group_D30.vs.group_D0)

DEM_group_D30.vs.group_D0$feature_UniqueID<-rownames(DEM_group_D30.vs.group_D0)#定义feature_UniqueID这列内容，为后续合并所有差异分析做准备
head(DEM_group_D30.vs.group_D0)
colnames(DEM_group_D30.vs.group_D0)


#3)DEM_group_T30.vs.group_T0--------
DEM_group_T30.vs.group_T0<-topTable(fit2,coef="Sample_Groupgroup_T30-Sample_Groupgroup_T0",n=Inf)#提取group_T30.vs.group_T0的差异分析结果
head(DEM_group_T30.vs.group_T0)
colnames(DEM_group_T30.vs.group_T0)
DEM_group_T30.vs.group_T0$change<-as.factor(ifelse(DEM_group_T30.vs.group_T0$P.Value>=Pvalue_cutoff,'Not', #P.Value>0.05，则定义为'No'，否则进行下一步的ifelese
                                                     ifelse(DEM_group_T30.vs.group_T0$logFC>logFC_cutoff,'Up', #在P.Value<=0.05前提下，FC>1（即logFC>0）则定义'Up',否则进行下一步的ifelse
                                                            ifelse(DEM_group_T30.vs.group_T0$logFC< -logFC_cutoff,'Down','Not'))))
colnames(DEM_group_T30.vs.group_T0)<-paste0(colnames(DEM_group_T30.vs.group_T0),"_group_T30.vs.group_T0")#修改一下列名，目的是为后续合并6组差异分析结果做准备
colnames(DEM_group_T30.vs.group_T0)
table(DEM_group_T30.vs.group_T0$change_group_T30.vs.group_T0)#查看一下差异代谢物的个数
head(DEM_group_T30.vs.group_T0)

DEM_group_T30.vs.group_T0$feature_UniqueID<-rownames(DEM_group_T30.vs.group_T0)#定义feature_UniqueID这列内容，为后续合并所有差异分析做准备
head(DEM_group_T30.vs.group_T0)
colnames(DEM_group_T30.vs.group_T0)

#4)DEM_group_T30.vs.group_D30--------
DEM_group_T30.vs.group_D30<-topTable(fit2,coef="Sample_Groupgroup_T30-Sample_Groupgroup_D30",n=Inf)#提取group_T30.vs.group_D30的差异分析结果
head(DEM_group_T30.vs.group_D30)
colnames(DEM_group_T30.vs.group_D30)
DEM_group_T30.vs.group_D30$change<-as.factor(ifelse(DEM_group_T30.vs.group_D30$P.Value>=Pvalue_cutoff,'Not', #P.Value>0.05，则定义为'No'，否则进行下一步的ifelese
                                                      ifelse(DEM_group_T30.vs.group_D30$logFC>logFC_cutoff,'Up', #在P.Value<=0.05前提下，FC>1（即logFC>0）则定义'Up',否则进行下一步的ifelse
                                                             ifelse(DEM_group_T30.vs.group_D30$logFC< -logFC_cutoff,'Down','Not'))))#修改一下列名，目的是为后续合并6组差异分析结果做准备
colnames(DEM_group_T30.vs.group_D30)<-paste0(colnames(DEM_group_T30.vs.group_D30),"_group_T30.vs.group_D30")
colnames(DEM_group_T30.vs.group_D30)
table(DEM_group_T30.vs.group_D30$change_group_T30.vs.group_D30)#查看一下差异代谢物的个数
head(DEM_group_T30.vs.group_D30)

DEM_group_T30.vs.group_D30$feature_UniqueID<-rownames(DEM_group_T30.vs.group_D30)#定义feature_UniqueID这列内容，为后续合并所有差异分析做准备
head(DEM_group_T30.vs.group_D30)
colnames(DEM_group_T30.vs.group_D30)


#2.1.2.2合并4组结果为一张表格------

#1)DEM_group_T0.vs.group_D0-----
head(DEM_group_T0.vs.group_D0)
nrow(DEM_group_T0.vs.group_D0)
table(DEM_group_T0.vs.group_D0$change_group_T0.vs.group_D0)


#2)DEM_group_D30.vs.group_D0-----
head(DEM_group_D30.vs.group_D0)
nrow(DEM_group_D30.vs.group_D0)
table(DEM_group_D30.vs.group_D0$change_group_D30.vs.group_D0)

#3)DEM_group_T30.vs.group_T0-----
head(DEM_group_T30.vs.group_T0)
nrow(DEM_group_T30.vs.group_T0)
table(DEM_group_T30.vs.group_T0$change_group_T30.vs.group_T0)

#4)DEM_group_T30.vs.group_D30-----
head(DEM_group_T30.vs.group_D30)
nrow(DEM_group_T30.vs.group_D30)
table(DEM_group_T30.vs.group_D30$change_group_T30.vs.group_D30)


?Reduce
Plasma_pos_AllDEM_res<-Reduce(function(x,y) merge(x,y,by="feature_UniqueID"),list(DEM_group_T0.vs.group_D0,
                                                                                 
                                                                                  DEM_group_D30.vs.group_D0,
                                                                                  DEM_group_T30.vs.group_T0,
                                                                                  DEM_group_T30.vs.group_D30
                                                                              
                                                                                  ),accumulate =FALSE)


nrow(Plasma_pos_AllDEM_res)
head(Plasma_pos_AllDEM_res)#没有行名了，补上行名

rownames(Plasma_pos_AllDEM_res)<-Plasma_pos_AllDEM_res$feature_UniqueID

#保存为xlsx格式
getwd()
write.xlsx(Plasma_pos_AllDEM_res, "Plasma_pos_AllDEM_res.xlsx", rowNames=TRUE, overwrite=TRUE)#输出为xlsx格式
#2.1.2.3提取显著的特征的并集-----


Plasma_pos_SigAllDEM_res<-filter(Plasma_pos_AllDEM_res,
                                   change_group_T0.vs.group_D0!="Not"|
                                  
                                  change_group_D30.vs.group_D0!="Not"|
                                  change_group_T30.vs.group_T0!="Not"|
                                   change_group_T30.vs.group_D30!="Not"
                                   
                                   )
nrow(Plasma_pos_SigAllDEM_res)#N个特征
head(Plasma_pos_SigAllDEM_res)
#提取这部分特征的表达量
head(Plasma_pos_SigAllDEM_res)
head(Plasma_pos_expr)
all(rownames(Plasma_pos_SigAllDEM_res)%in%rownames(Plasma_pos_expr))#检查Plasma_pos_SigAllDEM_res的行名（即feature_UniqueID)是否全部包含于Plasma_pos_expr的行名（即feature_UniqueID)中

SigPlasma_pos_expr<-Plasma_pos_expr[rownames(Plasma_pos_SigAllDEM_res),] #提取这些Plasma_pos_SigAllDEM_res结果中的特征(即feature_UniqueID)对应的表达量
identical(colnames(SigPlasma_pos_expr),rownames(Plasma_pos_Sample_Group))#一定要检查，需要多多使用identical()函数

getwd()
write.xlsx(SigPlasma_pos_expr, "SigPlasma_pos_expr.xlsx", rowNames=TRUE, overwrite=TRUE)#输出为xlsx格式

#step2.2. PCA and PLSDA---------

#step2.2.0.load data-----

dim(SigPlasma_pos_expr)
head(SigPlasma_pos_expr)

identical(rownames(Plasma_pos_Sample_Group),colnames(SigPlasma_pos_expr))

#outdir
outdir<-"G:/BackUp/科研项目/20211013_肠易激/20211029_analysis/20211029_R_cjn/step6_PCA_PLSDA"
setwd(outdir)

table(Plasma_pos_Sample_Group$Sample_Group)#再次查看分组情况
mycolor<-c( 
           "group_D0"="#EFC028", 
           "group_D30"="#f3572d",
           "group_T0"="#000080", 
           "group_T30"="#973e95"
           )#颜色自己调吧

#step2.2.1.PCA------
#step2.2.1.0check数据---
dim(SigPlasma_pos_expr)
head(SigPlasma_pos_expr)
identical(colnames(SigPlasma_pos_expr),rownames(Plasma_pos_Sample_Group))

#step2.2.1.1PCA数据分析------
dat<-t(SigPlasma_pos_expr)#使用PCA()函数进行PCA分析需要准备的数据格式，行为样本，列为特征
?PCA
#用PCA函数进行PCA分析,ncp参数：number of dimensions kept in the results (by default 5).
#这里我设置了ncp=5
dat.pca <- PCA(dat, graph = FALSE,ncp=5) 


#2.2.2.1.2.提取数据作图：将绘图需要的PCA中的结果提取出来，使用ggplot2绘图（PS:PLSDA，同理，这样可以保证PCA和PLSDA图的一致性）

#2.2.2.1.2.1提取坐标值：提取每个样本对应的主成分得分（样本坐标）----
pca.plotdata <- as.data.frame(dat.pca$ind$coord) #pca.plotdata为主成分得分（样本坐标）
#共计10个主成分，PCAplot中只显示PC1和PC2
head(pca.plotdata)
View(pca.plotdata)#共计10个主成分
identical(rownames(pca.plotdata),Plasma_pos_Sample_Group$PatientID)
pca.plotdata$Sample_Group<-Plasma_pos_Sample_Group$Sample_Group#分组信息
head(pca.plotdata)

#2.2.2.1.2.2提取PC1和PC2的方差贡献率-----
dat.pca$eig #一共3列，数据，分别为显示特征值、方差贡献率和累计方差贡献率
pca.prop_expl_var<-dat.pca$eig#方差贡献率在“percentage of variance“列（即第2列）
pca.prop_expl_var
#PC1位于pca.prop_expl_var[1,2]的位置
pca.prop_expl_var[1,2] 
#查看第1主成分PC1的方差贡献率为34.97462%,单位已经是%，故不需要在进一步*100

#PC2位于pca.prop_expl_var[2,2]的位置
pca.prop_expl_var[2,2] #查看第2主成分PC2的方差贡献率为13.34121%,单位已经是%

####PC1和PC2的百分率保留1位小数-----
#PC1----
PC1.prop_expl_var<-paste('PC1 (', formattable::formattable(pca.prop_expl_var[1,2],1,format = "f"), '%)', sep = '') #百分比后保留一位小数
#这里要用到formattable::formattable函数，比round()函数更能保留其数学运算属性
PC1.prop_expl_var

#PC2----
PC2.prop_expl_var<-paste('PC2 (', formattable::formattable(pca.prop_expl_var[2,2],1,format = "f"), '%)', sep = '') #百分比后保留一位小数
PC2.prop_expl_var

#2.2.1.3..绘制PCA----
#2.2.1.3..使用ggplot2绘制PCA图
head(pca.plotdata)
PCA_plot<-ggplot(pca.plotdata,aes(x=Dim.1,y=Dim.2,color = Sample_Group))+ 
  geom_point(size=7)+
  
  stat_ellipse(level = 0.95, show.legend = F)+  #添加置信区间，默认是0.95(即95%置信区间) +
  scale_color_manual(values = mycolor)+
  labs( x= PC1.prop_expl_var, #设置X轴label
        y= PC2.prop_expl_var,#设置Y轴label
        title=paste("Plasma pos","_AllDEMs","( N =",nrow(SigPlasma_pos_expr),")")
  )+  
  #设置titel,这里是为了在分析数据时候显示出具体差异化合物数目，以及是哪个组学的。实际上最终放入manuscript时候，不需要设置title
  theme_bw()+  #白色格子背景
  theme(
    #panel.border=element_blank(),#不设置白色背景外面的边框黑色
    panel.background=element_rect(fill="white",colour="black",size=0.5),
    axis.ticks = element_line(size = rel(1.2)),axis.ticks.length = unit(0.5, "lines"), #刻度线粗细
    text = element_text(size = 15,color = 'black'),#文字大小和颜色
    axis.title = element_text(size = 15,color = 'black'), #title字体大小和颜色
    axis.text = element_text(size = 15,color = 'black'), #axis.text字体大小和颜色
    legend.text=element_text(size=15,color = 'black')  #图例的字体大小和颜色
  )+
  theme(legend.position="right")# PS: theme(legend.position="none")，则不显示图例，实际上最终导出的绘图，为了美观和方便调节图片比例可以不导出图例，因为多张PLSDA/PCA可以共享一共图例

PCA_plot
getwd()
ggsave(PCA_plot,width = 6, height = 5,file="Dif_Sig.Plasma_pos_PCA_plot.svg")#导出.svg格式图片
ggsave(PCA_plot,width = 6, height = 5,file="Dif_Sig.Plasma_pos_PCA_plot.pdf")#导出.pdf格式图片
topptx(PCA_plot,width = 6, height = 5,file="Dif_Sig.Plasma_pos_PCA_plot.pptx")#导出.pptx格式图片


#step2.2.2.PLSDA------
#step2.2.2.0check数据---
dim(SigPlasma_pos_expr)
head(SigPlasma_pos_expr)
identical(colnames(SigPlasma_pos_expr),rownames(Plasma_pos_Sample_Group))
#step2.2.2.1PLSDA数据分析
data <- as.matrix(SigPlasma_pos_expr)
data <- t(data)

?plsda
#用plsda函数进行PLSDA分析,ncp参数：number of dimensions kept in the results (by default 2).
#这里我设置了ncomp=5
dat.plsda<- plsda(data,Plasma_pos_Sample_Group$Sample_Group, ncomp = 5)

#2.2.2.1.2.提取数据作图：将绘图需要的PCA中的结果提取出来，使用ggplot2绘图（PS:PLSDA，同理，这样可以保证PCA和PLSDA图的一致性）
dat.plsda <-unclass(dat.plsda) 
#2.2.2.1.2.提取坐标值，即提取每个样本对应的主成分得分（样本坐标）----

plsda.plotdata<-as.data.frame(dat.plsda$variates$X)
head(plsda.plotdata)
identical(rownames(plsda.plotdata),Plasma_pos_Sample_Group$PatientID)
plsda.plotdata$Sample_Group<-Plasma_pos_Sample_Group$Sample_Group#分组信息
head(plsda.plotdata)
#2.2.2.1.2提取PLS1和PLS2的方差贡献率-----
dat.plsda$ncomp#共5个主成分

#PLS1:位于{dat.plsda$prop_expl_var$X}[1] 
{dat.plsda$prop_expl_var$X}[1] 
#查看第1主成分PLS1的方差贡献率为0.3771346,单位不是%，需要在进一步*100

#PLS2:位于{dat.plsda$prop_expl_var$X}[2] 
{dat.plsda$prop_expl_var$X}[2] 
#查看第2主成分PLS2的方差贡献率为0.04873684 单位不是%，需要在进一步*100

####PLS1和PLS2的百分率保留1位小数-----
#PLS1----
PLS1.prop<-paste('PLS1 (', formattable::formattable(100*{dat.plsda$prop_expl_var$X}[1],1,format = "f"), '%)', sep = '') #百分比后保留一位小数
#这里要用到formattable::formattable函数，比round()函数更能保留其数学运算属性
PLS1.prop

#PLS2----
PLS2.prop<-paste('PLS2 (', formattable::formattable(100*{dat.plsda$prop_expl_var$X}[2] ,1,format = "f"), '%)', sep = '') #百分比后保留一位小数
PLS2.prop


#2.2.2.3.绘制PLSDA---
#2.2.2.3.使用ggplot2绘制PLSDA图
head(plsda.plotdata)
PLSDA_plot<-ggplot(plsda.plotdata,aes(x=comp1,y=comp2,color = Sample_Group))+ 
  geom_point(size=7)+
  
  stat_ellipse(level = 0.95, show.legend = F)+  #添加置信区间，默认是0.95(即95%置信区间) +
  scale_color_manual(values = mycolor)+
  labs( x= PLS1.prop, #设置X轴label
        y= PLS2.prop,#设置Y轴label
        title=paste("Plasma pos","_AllDEMs","( N =",nrow(SigPlasma_pos_expr),")")
  )+  
  #设置titel,这里是为了在分析数据时候显示出具体差异化合物数目，以及是哪个组学的。实际上最终放入manuscript时候，不需要设置title
  theme_bw()+  #白色格子背景
  theme(
    #panel.border=element_blank(),#不设置白色背景外面的边框黑色
    panel.background=element_rect(fill="white",colour="black",size=0.5),
    axis.ticks = element_line(size = rel(1.2)),axis.ticks.length = unit(0.5, "lines"), #刻度线粗细
    text = element_text(size = 15,color = 'black'),#文字大小和颜色
    axis.title = element_text(size = 15,color = 'black'), #title字体大小和颜色
    axis.text = element_text(size = 15,color = 'black'), #axis.text字体大小和颜色
    legend.text=element_text(size=15,color = 'black')  #图例的字体大小和颜色
  )+
  theme(legend.position="right")# PS: theme(legend.position="none")，则不显示图例，实际上最终导出的绘图，为了美观和方便调节图片比例可以不导出图例，因为多张PLSDA/PCA可以共享一共图例

PLSDA_plot     
ggsave(PCA_plot,width = 6, height = 5,file="Dif_Sig.Plasma_pos_PLSDA_plot.svg")#导出.svg格式图片
ggsave(PCA_plot,width = 6, height = 5,file="Dif_Sig.Plasma_pos_PLSDA_plot.pdf")#导出.pdf格式图片
topptx(PCA_plot,width = 6, height = 5,file="Dif_Sig.Plasma_pos_PLSDA_plot.pptx")#导出.pptx格式图片


########################下面开始的代码暂时不用学习####################
# col.per.group= c("red","blue","green","black","white"),

########step3.Dif_identified compound_PCA/PLSDA_20210927###############
path<-"D:/LLL/二军大/20170405 三年代谢组 内分泌科/20210901_Dislipidemia/20210926_analysis/20210923_msdail&cleanR_processed/"
feature_info<-read.xlsx(paste0(path,"Plasma_pos_peak-clusters_CleanR__delete0_file_name_20210926.xlsx"),sheet = 1)
dim(feature_info)
colnames(feature_info)


table(is.na(feature_info$differential)) #278个差异化合物

########step7.Build_Dif_peak_table_20210928###############
input_dif<-"G:/BackUp/科研项目/20211013_肠易激/20211029_analysis/20211029_R_cjn/step7_build_diff_peak_table"
setwd(input_dif)
Plasma_pos_diff_peak_table_raw<-read.csv("Plasma_pos_diff_20210928.csv",header = T)#如果设置row.names = 1代表将行名也读入
head(Plasma_pos_diff_peak_table_raw,5)
colnames(Plasma_pos_diff_peak_table_raw)
Plasma_pos_diff_peak_table<-Plasma_pos_diff_peak_table_raw[,c(2:71)]
Plasma_pos_diff_peak_table$UniqueID<-paste0(Plasma_pos_diff_peak_table$File.name)
head(Plasma_pos_diff_peak_table,5)
colnames(Plasma_pos_diff_peak_table)
Plasma_pos_diff_peak_table<-Plasma_pos_diff_peak_table[,c(ncol(Plasma_pos_diff_peak_table),1:(ncol(Plasma_pos_diff_peak_table)-1))]##LMM这里没明白怎么弄得，目的是把最后一列放在最前面 #cjn:是的，我只是想把这列新建的“UniqueID”放置于第一列，这样的话：特征信息都显示在前面，样本对应的特征表达量都在最后       #把第一行第一列的“filename”变成“uniqueID”
colnames(Plasma_pos_diff_peak_table)
Plasma_pos_diff_peak_table<-Plasma_pos_diff_peak_table[,!colnames(Plasma_pos_diff_peak_table)%in%c("File.name")]
colnames(Plasma_pos_diff_peak_table)
save(Plasma_pos_diff_peak_table,file="Plasma_pos_diff_peak_table.Rdata")
Plasma_pos_diff_peak_table<-filter(Plasma_pos_diff_peak_table,Structure.rank.1!="")
colnames(Plasma_pos_diff_peak_table)
colnames(Plasma_pos_expr_raw)
Plasma_pos_expr_peak_characteristics<-Plasma_pos_expr_raw[,c(1:19)]
colnames(Plasma_pos_expr_peak_characteristics)
Plasma_pos_diff_peak_table<-merge(Plasma_pos_diff_peak_table,Plasma_pos_expr_peak_characteristics, by="UniqueID")
colnames(Plasma_pos_diff_peak_table)
write.csv(Plasma_pos_diff_peak_table,file="Plasma_pos_diff_peak_table.csv")
